# Supplementary material for: Delayed Feeding Alters Transcriptional and Post-Transcriptional Regulation of Hepatic Metabolic Pathways in Peri-Hatch Broiler Chicks
Source: Genes (Basel). 2019 Apr 3;10(4):272. doi: 10.3390/genes10040272 (PMC6523616; doi:10.3390/genes10040272)
Supplement: Supplementary file 1 [file genes-10-00272-s001.zip]

Archive with 2 entries (2 files):
- genes-459370 supplementary.pdf
- genes-459370 supplementary2.pdf
